# Supplementary material for: Size-Dependent Internalization Efficiency of Macrophages from Adsorbed Nanoparticle-Based Monolayers
Source: Nanomaterials (Basel). 2021 Jul 30;11(8):1963. doi: 10.3390/nano11081963 (PMC8400431; doi:10.3390/nano11081963)
Supplement: Supplementary file 1 [file nanomaterials-11-01963-s001.zip]

Archive with 1 entries (1 files):
- nanomaterials-1283780-supplementary.pdf
